# Supplementary material for: HERV-W group evolutionary history in non-human primates: characterization of ERV-W orthologs in Catarrhini and related ERV groups in Platyrrhini
Source: BMC Evol Biol. 2018 Jan 19;18:6. doi: 10.1186/s12862-018-1125-1 (PMC5775608; doi:10.1186/s12862-018-1125-1)
Supplement: Supplementary file 1 — HERV-W loci in the human reference genome sequence and ERV-W orthologous sequences in non-human Catarrhini primates reference genome sequences. Table S2: ERV-W loci in non-human Catarrhini primate reference genome sequences with a solitary HERV-W LTR at the orthologous human genome position. Table S3: ERV-W loci in non-human Catarrhini primates corresponding to HERV-W-like elements with lesser similarities to HERV17. Table S4: ERV-W loci in non-human Catarrhini primate genome sequences lacking an ortholog in the human reference genome sequence. (XLSX 85 kb) [file 12862_2018_1125_MOESM1_ESM.xlsx]

## Sheet: Table S1
Table S1. Comparative analysis of HERV-W loci in the human reference genome sequence and ERV-W loci in reference genome sequences of non-human Catarrhini primates
Human locus	Chimpanzee	Gorilla	Orangutan	Gibbon	Rhesus
1p34.2	1:42253290-42258830	1:43411475-43416951	1:188148897-188152813	12:1199243-11200624	1:45086710-45090786
1p33a	1:46756770-46762318	1: 48028689-48035081	1:183499440-183502466	12:15590272-15596434	x
1p33b	1:47324219-47330023	1: 48581048-48586853	1:182873207-182877475	12:15989128-15990596	1: 50318172-50331476
1p32.3a	1:51601144-51605252	1:52885357-52887891	1:178547060-178549590	12:20054000-20057336	1: 54515446-54519458
1p32.3b	1:55408053-55411656	1:56642603-56648849	1:174801151-174802301	5:35333628-35335397	1:58267573-58268352
1p32.2	1:56284257-56289559	1:57530345-57536033	1:173918404-173920056	5:36161801-36162549	1:59137876-59143907
1p22.2a	1:89720008-89727789	1:91355585-91361401	1:139918001-139925607	12:87637049-87637859	1:92353028-92361547
1p22.2b	1:91947016-91949019	1:93563999-93565452	1:137658234-137660239	12:85633074-85635095	1:94612649-94615849
1p13.3	1:126991829-126997725	x	1:118421928-118423397	12:67891509-67898817	x
1p12	1:117540334-117541092	1:122336233-122339314	1:108900732-108903790	12:58509513-58512578	1: 122805532-122811574
1q22	1:133880582-133884859	1:134614317-134618627	1:95886163-95889889	x	x
1q25.2	1:156663510-156665355	1:157566335-157568179	1:72735143-72736984	12:24182099-24183924	1:208448557-208450365
1q32.1	1:184733125-184738291	x	1: 44308859-44314242	1:55847121-55852084	1:165106368-165111778
1q32.3a	1:190976937-190979014	1:191923501-191925579	1:38129378-38131503	5:50109609-50110550	1:159094276-159096392
1q32.3b	1:190979015-190980062	1:191925580-191926627	1:38128333-38129377	x	1:159093063-159093648
1q42.13	x	x	1:21962650-21964249	x	1:143310829-143314813
2p25.3	2A:144467-152114	2A:152261-164890	2a:112878839-112887231	19:138696-138806	13:129815-130665
2p24.2	2A:17538180-17545961	2A:17658411-17663167	2a:95032893-95042955	19:17047420-17055204	x
2p23.1a	2A:30942691-30945867	2A:31075188-31078395	2a:81542854-81548617	19:59744922-59751046	13:28737325-28743099
2p23.1b	2A:-32086090-32091511	2A:32214122-32219110	2a:80402060-80419150	x	x
2p22.3	2A:34160122-34164672	2A:34291350-34298765	2a:78320607-78323456	19:56637441-56643813	13:31843251-31850558
2p16.2	2A:54602365-54607165	2A:54725292-54731778	2a:57295362-57300173	14:21746828-21751867	13:53860183-53864925
2p12a	2A:76874262-76881802	2A:77236237-77242452	2a:34727369-34731021	14:61264724-61272263	x
2p12b	2A:80223274-80230377	2A:80587451-80594625	2a:31313548-31314408	14:64256008-64263165	13: 79594807-79601741
2q11.2	2A:96457998-96464207	2A:93693340-93699553	2a:4351994-4358635	14:47551778-47552561	x
2q12.2	2A:106558520-106564927	2A:103822886-103829321	2a:14106781-14114101	14:79309923-79312090	13:105917912-105922876
2q13	2A:112164165-112169801	2A:109841633-109847228	2a:20003401-20008321	14:75631185-75634414	13:111233128-111238804
2q22.1	2B:140167036-140168508	2B:23312386-23313859	2b:25164017-25165488	20:15952806-15954277	x
2q22.2	2B:146950391-146958340	2B:30135636-30144016	2b:32152722-32160817	20:9208892-9209164	12:5812408-5824356
2q22.3	2B:151071967-151074566	2B:34323965-34326540	2b:36426850-36429410	20:5095433-5098009	12:9947298-9950263
2q24.3	2B:168960094-168961800	2B:52345755-52347454	2b:54547038-54548733	17:13461594-13463294	x
2q31.1a	2B:175999149-176001226	2B:59399792-59402420	2b:61653777-61655846	22a:61412377-61414448	x
2q31.1b	2B:179783615-179784879	2B:63242466-63243732	2b:65455060-65456328	22a:65278805-65280074	x
2q31.2a	2B:181901536-181905470	2B:65377456-65381387	2b:67606265-67610287	22a:67506007-67509944	12:40727453-40731380
2q31.2b	2B:182953883-182955007	2B:66488533-66489670	2b:68700743-68701881	22a:68568092-68569234	x
2q31.3	2B:184742283-184749930	2B:68304396-68312032	2b:70583897-70591501	22a:70391297-70392082	12:43586070-43586837
2q32.3	2B:199988015-199993634	2B:83666472-83671864	2b:86236960-86242377	22a:85408131-85413538	12:58745222- 58750776
2q35	2B:222640652-222642576	2B:106505250-106507174	2b:109413971-109415910	22a:108478783-108480701	12:81269029-81271117
2q37.3	2B:244279468-244281196	2B:128414265-128416317	2b:131577186-131578236	22a:130089703-130091447	12: 102807079-102809155
3p24.3	3:20173751-20182863	3:20467991-20470036	3:127597549-127606096	4:133054750-133061805	x
3p24.1	3:27424905-27430298	3:27818251-27822673	3:120175044-120180084	4:125712312-125717730	x
3p22.2	3:38875248-38883128	3:39334776-39342677	3:108404235-108412032	4:114158715-114166510	2:99671284-99680777
3p22.1	3:40286651-40288901	3:40732623-40734881	3:107079765-107082032	4:112819282-112821521	2:98230660-98231219
3p21.31	3:49075534-49081244	3:49571043-49576764	3:98224922-98230630	x	2:89468308- 89473630
3p12.3	3:76232812-76238047	3:76689796-76697458	3:70669488-70674769	21:68527020-68531348	2:62781497-62786415
3p11.1	3:89553984-89559542	3:90119008-90124604	3:55076036-55090089	21:31520654-31521475	x
3q11.2	3:99721235-99729919	3:95667711-95676260	3:36624812-36633451	21:24951253-24952047	x
3q13.31	3:119100608-119106454	3:115196654-115204808	3:17000577-17002788	21:5864030-5866502	2:3583024-35832590
3q13.32	3:122220200-122228424	3:118345276-118353836	3:13831917-13839900	21:2640450-2647105	2:38943952-38945205
3q22.1	3:134666547-134672009	3:131258946-131261155	3:133508307-133510533	x	x
3q22.2	3:139461628-139465114	3:136074458-136077379	3:138385499-138389037	8:15133779-15137331	x
3q23a	3:145371784-145373539	3:142084973-142086733	3:144355084-144356823	x	x
3q23b	3:146014559-146019921	3:142726670-142734856	3:144983797-144989126	8:8536966-8542355	x
3q25.1a	3:153412804-153415159	3:150221123-150223482	3:152575847-152578207	11:74063566-74065922	2:140536212-140538676
3q25.1b	3:154541067-154547814	3:151330936-151338003	3:153751053-153758375	11:75242510-75248141	2:139390931-139396793
3q25.2	3:158711238-158712463	3:155648022-155649256	3:158106513-158107738	11:79487320-79488523	x
3q26.1a	3:166111212-166116905	3:163162512-163167502	x	x	x
3q26.1b	3:167473934-167478504	3:164516981-164521565	3:167191696-167196289	11:88175752-88180619	2:126200275-126201326
3q26.31	3:176563297-176564859	3:173763132-173764516	3:176304955-176306426	11:97192481-97194326	2:116791875-116792862
3q26.32	3:183023551-183028246	3:180256330 180261570	3:182666427-182671678	11:103740269-103745536	2:109856451-109863085
3q28	3:195751327-195757290	3:193307768-193316413	3:19621452-19623134	11:116572370-116579114	x
4p16.3	4:205053-210209	4:178027-183271	4:179190-184674	x	1:3830508-3835584
4p16.1	4_GL389982_random:106478-114099	4:8873503-8880956	4:4667520-4677688	20:81106451-81111153	5:541690-544951
4p15.1	4:33683797-33685959	4:33947794-33949620	4:34513514-34515578	20:53240062-53241905	x
4p14	4:36412069-36415535	4:36663214-36666669	4:37385204-37388628	20:51006391-51009806	5:31771891-31775321
4p13	4:42359552-42366991	4:42699519-42707323	4:43383829-43393863	20:45326767-45327474	5:37698404-37700405
4q13.1	4:66923998-66929853	4:71238204-71243766	4:56865343-56868963	9_JH996053_1_random:26962-27735	5:67411853-67414680
4q13.3	4:57165696-57173240	4:81447093-81459532	4:76151524-76159062	9:57497999-57508351	x
4q21.22	4:47539907-47546317	4:91281843-91282693	4:85981186-85990533	9:67482787-67487623	5:47444991-47451761
4q21.23	4:87606550-87609269	4:94263581-94265177	4:89135103-89137819	9:70354069-70356817	5:79310265-79312983
4q23	4:101549701-101554898	4:108280955-108286174	4:103377721-103383317	9:83889975-83895189	x
4q24	4:108063483-108064522	4:114821658-114822698	4:110162500-110163552	9:90312786-90313839	5:99786345-99788006
4q25	4:112903618-112909625	4:119677485-119684465	4:115006746-115012353	18:60416563-60422134	5:104468970-104475494
4q26	4:116737929-116745413	4:123552155-123559161	4:118783654-118791052	18:64303064-64310010	x
4q28.3	4:135488458-135495431	4:142804521-142811390	4:138034034-138040898	7b:23751814-23758537	5:126636585-126643134
4q31.1	4:141331404-141336634	4:141331404-141336634	4:144075670-144081131	7b:18158248-18168408	5:132509747-132519454
4q31.3	4:155881471-155881974	4:163112758-163113261	4:158588117-158588619	7b:76717873-76718371	5:146548931-146549414
4q32.3	4:167758388-167760911	4:175172704-175175230	4:171074691-171077217	7b:88505785-88508323	5:158381124-158383467
4q33	4:173389541-173397441	4:180773396-180780266	4:176886113-176892928	7b:94029987-94037088	5:163791193-163798967
4q35.1	4:186323457-186328979	4:193792460-193797151	4:191171387-191176663	7b:107113762-107118593	x
5p13.3	5:83846964-83849602	x	5:32505792-32507178	6:30447198-30448571	x
5p13.2	5:78819749-78824172	17:57384319-57388734	5:37264492-37268896	6:34889121-34894348	6:36579091-36583756
5p12	5:70913580-70917565	17:49504788-49508734	x	7b:40701857-40703881	x
5q11.2	5:57867187-57870060	17:39633141-39636012	5:58842785-58845644	18:69006413-69008913	6:55582968-55585837
5q12.1	5:54661119-54669394	17:36369435-36373496	5:90947585-90954053	18: 72207728-72215689	6:58785178-58785613
5q14.3a	5:27266556-27267659	5:70983137-70984249	5:88711121-88712233	2:102323720-102324844	x
5q14.3b	5:25629324-25630237	5:72610586-72611738	5:90380302-90381452	2:103869732-103870885	x
5q21.3	5:108984997-108985749	5:91520180-91520605	5_random:12862196-12862975	2:122626095-122626789	x
5q22.2	5:112909771-112917701	5:95450247-95458049	5:113262177-113262992	x	x
6p25.3	6:1292049-1293617	6:1261365-1262966	6:1284503-1286313	x	x
6p23	6:13981483-13986911	6:14489219-14494833	6:14389231-14394316	8:64669373-64673653	4:13918950-13923675
6p22.3	6:24931739-24938036	6:25545916-25552550	6:25751300-25757034	8:75670082-75674265	x
6p12.2	6:53641965-53642979	6:54374437-54376535	6:53289866-53291870	22A:51653820-51659432	4:53171292-53172040
6q12	6:65069311-65076302	6:64581749-64587223	6:65268103-65275163	3:66535862-66543234	x
6q14.1	6:81863564-81867585	6:81290133-81294639	6:82110915-82112102	18:4086703-4087476	x
6q14.2	6:84005313-84010667	6:83426045-83432065	6:84307325-84313345	18:1909813-1915353	4:81425739-81431773
6q14.3a	6:85288618-85298772	6:84715543-84725125	6_random:5962213-5967827	18:612954-622397	4:82672432-82681262
6q14.3b	6:85521241-85522334	6:84955542-84956633	6:85854260-85855109	x	x
6q15	6:89039681-89047267	6:88486061-88491508	6:89336036-89343758	3:75135111-75142228	x
6q21a	6:107251202-107258843	6:106280485-106289388	6:108164419-108169412	3:93527711-93533503	4:104450896-104458619
6q21b	6:108360769-108362102	6:107266958-107268293	6:109303096-109304431	3:94489932-94491265	4:105499863-105501075
6q21c	6:112212558-112221064	6:111267599-111277982	6:113312820-113319850	3:98341512-98350979	4:155062305-155068949
6q23.3	6:139077927-139081234	6:138471628-138475067	6: 140567533-140570958	3:125091871-125095307	4:128358807-128359217
6q24.2a	6:144537244-144545134	6:143915791-143923659	6:146011206-146019291	3:130476441-130484982	4:122831505-122836573
6q24.2b	6:145594905-145600164	6:145011688-145016929	6:147063019-147068230	3:131522318-131527635	4:121778282-121782924
6q27a	6:168196050-168198415	6:167660421-167662777	6:169977769-169980110	3:153932588-153934961	4:165485378-165485777
6q27b	6:168779571-168786554	6:168245075-168252238	6:170602873-170612742	3:154543438-154550502	4:166076882-166083904
7p21.3	7:11454683-11455415	7:12946790-12947523	7:71926836-71927568	11:35202817-35203548	3:113921735-113922135
7p21.1	7:15260008-15260819	7:16791296-16792122	7:68014501-68015326	11:39154170-39154995	3:110036511-110037343
7p14.2	7:34258374-34259253	7:36333318-36334197	7:48352638-48353514	17:72913054-72913918	3:91006143-91007026
7p14.1	7:42012834-42013613	7:40970422-40973177	7:43975324-43981639	17:68443538-68446215	3:86780917-86787858
7q21.2	7:92994461-93004661	7:89728903-89739105	7:83671198-83681292	11:23622600-23632779	3:125395609-125401290
7q31.1a	7:109830091-109837285	7:106027213-106034405	7:104537519-104544698	13:59332727-59339920	3:147229086-147235613
7q31.1b	7:115853464-115860512	7:112259759-112265586	7:110874280-110881545	13:65405359-65406334	x
7q31.31	7:-121070951-121075564	7:117512020-117516592	7:116330386-116335005	13:70797033-70801646	x
7q31.32	7:123707562-123708067	7:120183202-120189233	7:119043331-119051911	13:73467037-73467434	3:161207354-161207846
7q32.3	7:133314031-133318098	7:129962376-129963726	7:128806239-128807453	13:82934202-82938260	3:170800071-170805127
7q33	7:136067062-136074671	7:132789695-132797295	7:131682479-131689985	13:85802943-85810470	3:173518492-173526879
7q36.1	7:150944189-150949844	7:148113756-148129415	7:147466452-147472217	13:100786358-100792072	3:188993128-189004050
8p21.3	8:-16281266-16286506	8:19938116-19943036	8:19676983-19681997	8:25630481-25635373	8:20087689-20091694
8q11.21	8:-45885296-45888733	8:46024639-46028122	8:49731551-49733542	x	x
8q12.1	8:58148573-58155404	8:58431245-58438387	8:62439349-62445448	16:51136942-51143099	8:64784201-64790544
8q12.3a	8:60410570-60412593	8:60736145-60737231	8:64681558-64683562	16:9521148-9521468	x
8q12.3b	8:62578005-62583417	8:62927255-62932694	8:66986512-66991875	16:7378490-7383896	8:69189857-69195271
8q13.2	8:65783643-65785306	8:66223413-66225075	8:70146769-70151335	16:4221067-4222732	8:72353987-72355647
8q21.11	8:71793253-71793992	8:72222477-72223230	8:76299655-76300393	16:34873117-34873854	x
8q21.13	8:78804030-78807285	8:79281016-79284491	8:83624756-83628418	16:27878400-27881858	8:85499224-85502665
8q24.13	8:123575956-123584217	8:124658894-124664757	8:132594312-132604943	16:79856860-79857629	8:129858564-129864063
9p24.1	9:8839731-8841033	9:8927315-8928614	9:54013050-54014349	1a:9724599-9725900	x
9p21.3	9:23148987-23149797	9:23263632-23264473	9:39126285-39129266	8:90030005-90030819	15:55124164-55124977
9p21.1	9:30014930-30017487	9:30195780-30198317	9:32010647-32010847	1a:71021669-71024163	15:48317658-48320188
9p13.3	9:36074441-36076965	9:36374651-36377174	9:25917763-25920272	8:82230477-82233512	x
9q22.1	9:87708804-87713235	9:70849219-70853676	9:84393498-84398032	1a:46130234-46133937	15:98319310-98323713
9q22.31	9:90773659-90775181	9:73844298-73845820	9:87638489-87640007	1a:43252378-43252847	15:105703062-105704612
9q31.3	9:110273469-110275237	:93802632-93804400	9:107746343-107748108	1a:23924668-23926070	x
10p12.2	10:23660453-23667319	10:26418250-26424027	10:24274004-24282631	9:94568696-94576449	x
10q11.22	10_GL391668_random:1-2595798	10:60441309-60443018	10:46196171-46197879	18:21298564-21300257	x
10q21.2	10:59416726-59423883	10:73291467-73297634	10:74741319-74747451	18:10202870-10207223	9:74099953-74116042
10q21.3	10:62431198-62432057	10:76370427-76371286	10:71638473-71639333	18:13285213-13286071	x
10q23.1	10:83921522-83926050	10:97559072-97563601	10:50387506-50393489	18:41641615-41647608	9:50613262-50618743
10q23.33	10:94267477-94273803	10:108095082-108103361	10_random38326859-38334121	3:39507006-39513297	x
10q24.1	10:95173385-95180892	10:109024442-109034593	10:94632970-94645543	3:38705576-38712611	9:92809544-92816736
11p15.4	11:9163630-9165442	11:9461344-9463157	11:60934646-60936458	x	8:56668618-56670407
11p14.3a	11:22149622-22154953	11:22663113-22667953	11:47628288-47630183	15:84260932-84262522	x
11p14.3b	11:25860690-25864367	11:26340528-26344195	11:43590825-43599036	15:87676434-87680167	14:46082361-46086411
11p14.2	11:26452534-26459761	11:26905367-26912602	11:43026432-43033620	15:88272823-88278334	14:45470380-45479191
11p12	11:38632668-38638317	11:39244620-39250273	11:30538323-30543825	15:100301380-100307140	14:33546556-33552218
11q14.1	11:75665777-75670940	11:74853102-74857792	11:73358167-73362396	15:59660949-59666209	14:76375851-76377787
11q14.2	11:84772239-84774880	11:84127443-84130732	11:82641610-82641633	11:82640564 -82643832	14:86620768-86622267
11q22.3	11:105837977-105839976	11:105659184-105661186	11:104606222-104608223	15:27666681-27668684	x
11q23.3	11:115950717-115951767	11:115955199-115956266	11:114968086-114969133	15:17136980-17138027	14:118969442-118969856
12p13.31a	12:7421458-7426840	12:7374554-7379948	12:7449851-7455274	23:27427620-27432991	11:7450259-7455372
12p13.31b	12:8986666-8993714	12:8995971-9002992	12:8796414-8803436	23: 26262780-26267054	11:8870627-8871734
12p11.1	12:51432590-51435497	12:34528554-34530759	x	x	x
12q12a	12:51007649-51010493	12:36151689-36153822	12:37751370-37754206	11:61847034-61849479	x
12q12b	12:50827568-50845105	12:36324031-36329077	12:37921282-37926328	11:62083673-62087011	x
12q12c	12:49060340-49066247	12:38091016-38096940	12:39733966-39739931	11:63869370-63875298	11:37186774-37192708
12q13.12	12:38404587-38415464	12:48875814-48886817	12:50601200-50612671	8:1173607-1174114	11:48189638-48190396
12q13.3	x	x	x	x	x
12q14.1	12:30483004-30487209 ?	12:57075987-57083864	12:58727824-58732584	11:53760680-53768957	x
12q21.31	12:84869627-84874320	12:83616034-83620718	12:85364687-85374072	10:20679266-20683975	11:82261770-82266494
12q23.3	12:105265980-105266770	12:104353656-104353940	12:106696108-106696898	10:78361081-78361871	11:106712091-106712892
12q24.31	12:124404096-124405024	12:123448427-123458820	12:125941849-125950836	10:97518000-97518457	11:125550634-125553778
12q24.33	12:132856209-132866534	12:131987153-131994803	12:134924778-134934488	10:105607947-105610978	11:133650206-133657152
13q13.3	13:36581610-36583829	13:18882604-18884816	13:36742483-36744698	9:2512263-2514472	17:16316350-16317501
13q21.1	13:54719736-54728073	13:37359656-37368114	13:55526951-55534627	5:82691956-82698382	x
13q21.31	13:64411775-64413117	13:47183274-47186257	13:65603074-65608526	x	17:44593353-44593958
13q21.33	13:69023873-69027576	13:51773898- 51777605	13:70266320-70269997	5:96593558-96594676	x
13q31.1	13:8248687-82491282	13:65326613-65330891	13:83980648-83985132	5:110263806-110268206	x
13q31.3	13:93221734-93223115	13:75987986-75989365	13: 95219848-95222182	5:120535132-120536511	17:73583665-73584655
14q11.2	14:21143479-21151503	14:3219728-3227348	14:21691360-21705202	22a:42033093-42033712	x
14q12	14:25112227-25113487	14:7271225-7272516	14:25651574-25652864	22a:38124291-38125548	x
14q21.2	14:43911175-43915597	14:26297666-26300718	14:45255134-45259343	1a:118612648-118616852	7:108104632-108108652
14q22.1	14:52312219-52313581	14:34117797-34119177	14:53872195-53873778	1a:85352335-85353689	x
14q23.1	14:57139354-57142656	14:38973657-38977456	14:58736786-58740805	1a:90217909-90221773	7:121144190-121151720
14q32.11	14:90761892-90763113	14:72895403-72896617	14:92495918-92497093	22a:14954639-14955838	x
15q21.3	15:52611980-52615068	15:34338315-34345813	15:52093893-52100022	6:45033272-45040813	7:32473716-32480926
15q22.32	15:64447073-64454472	15:46305937-46318140	15:64125918-64133109	6:86471361-86478877	7:45213172-45220099
15q26.1	15:89678346-89682398	15:72163693-72167740	15:89058017-89062011	6:111478511-111482540	7:71533136-71537388
17q12a	17:19878760-19885707	5:46782069-46785829	17:32134376-32138116	Un_GL397432_1:2248579-2249735	16:49334274-49337803
17q12b	17:21405311-21406586	5:48536222-48537496	17:30318122-30319393	x	x
17q21.33	17:48990226-48996979	5:33618168-33619680	17:42138735-42145322	14:913407-916411	16:36618536-36624505
17q22	17:53672733-53679754	17:37251275-37252937	17:37251271-37255227	14:5499089-5504411	16:41266770-41273748
18p11.31	18:11932303-11934533	18: 4702709-4713709	18:27764508-27776123	4:64871603-64872383	x
18p11.21	18:2869751-2870907	18:13896621-13897777	18:18384250-18385413	4:74091388-74092542	18:1065459-1066610
18q21.32	18:56809626-56812741	18:58854677-58858435	18:73462971-73466079	4:19418910-19420812	x
18q21.33	18:58584946-58585695	18:60660794-60661543	18:75297202-75297953	4:17623946-17624695	x
19p12a	19:20430843-20432775	19:20502302-20506171	19_random:5568523-4693457	x	x
19p12b	x	19:21998786-22004190	x	x	x
19p12c	19:22816285-22822589	19:22985546-22992205	19:22510578-22517155	10:52140975-52147928	x
19p12d	19:23958878-23959948	19:24176389-24177441	19:24090796-24091846	10:51086905-51087978	19:22963633-22964695
19q13.2a	19:45254473-45255205	19:37482886-37483591	19:41213813-41214527	17:86880260-86880974	19:46537460-46538166
19q13.2b	19:46167307-46169213	19:38376691-38376840	19:42109793-42111666	17:87714865-87715814	19:47519216-47520236
20p13	x	20:171220-174467	20:28225859-28229103	13:33687779-33691025	x
20q13.2	20:52490168-52494218	20:53454136-53458201	20:53286044-53287693	13:9174168-9178224	x
21q21.1	21:5208083-5215934	21:7083992-7092153	21:18606390-18615277	25:6004473-6016607	x
21q21.3	21:13034026-13041488	21:15153812-15159936	21:27348201-27348945	25:13435759-13442963	3:19971752-19973250
21q22.2	21:25817510-25824651	21:28294079-28301215	21:40844569-40852339	25:26213031-26219937	x
22q12.3	22:32628483-32628940	22:18172024-18172481	22:29109344-29109782	7b:16484326-16484772	x
Xp22.31	X:7534433-7539472	X:7472642-7477514	X:7397116-7402013	X:5561932-5567433	X:5203076-5205778
Xp11.3	X:46686230-46688943	X:46927369-46930082	X:46935626-46938572	X:45453723-45456398	X:44969444-44972003
Xp11.21	X:58147265-58153612	X:58316397-58323520	X:57907519-57914952	X:35724314-35731339	X:56463748-56466180
Xq12	X:65895262-65897531	X:63496539-63498812	X:63676878-63679215	X:59687935-59690037	X:65509808-65511881
Xq13.3	X:75719292-75724090	X:73047143-73053922	X:73343759-73348774	X:68207999-68214772	x
Xq21.1a	X:78189675-78191076	X:75442112-75446023	x	X:69944317-69946389	x
Xq21.1b	x	X:77046330-77053487	X:77756962-77764114	x	x
Xq22.3a	x	X:103289509-103292744	X:104958367-104961600	X:93503162-93506222	X:105123999-105124946
Xq22.3b	X:107494230-107496958	X:104359006-104361742	X:106007418-106012119	X:94498278-94500999	X:106203542-106206248
Xq23	X:117209721-117211140	X:113981816-113985099	X:115682386-115684958	X:103792112-103794673	x
Xq26.2	X:132530228-132534002	X:129455032-129458532	X:131362733-131363956	X:118464319-118465912	X:131248979-131252737
Xq27.1	X:140805217-140808406	X:137749632-137752786	X:139728041-139731236	X:126598487-126601688	X:139347358-139350324
Yp11.2	Y:6464881-6471520	-	-	-	-
Yq11.222	Y:18689301-18696863	-	-	-	-
For each regarded (H)ERV-W locus, chromosomal bands (proviral loci indicated in bold, loci lacking both LTRs in italics) are given for the regarded locus in the human GRCh37/hg19 reference genome sequence (for precise start and end positions, see Grandi et al. 2016). Chromosome coordinates of orthologous ERV-W loci are given for the other regarded non-human Catarrhini primate reference genome seq…

## Sheet: Table S2
Table S2. ERV-W loci in non-human Catarrhini primate reference genome sequences with a solitary HERV-W LTR at the orthologous genome position
Homo solo LTR	Chimpanzee	Gorilla	Orangutan	Gibbon	Rhesus
1:192855545-192856320	1:171523796-171524572	1:172632606-172633382	1:57461588-57462385	9:23097469-23105282	x
2:157501270-157502058	2B:160868497-160869285	2B:160868497-160869285	2B:44160134-44160922	17:21605862-21613345	x
4:190972713-190973051	x	4:201094988-201095326	x	7b:115087284-115088896	x
5:89713141-89713870	5:25005173-25005902	5:73246322-73247047	5:90947542-90953989	2:104500510-104506980	6:87070391-87075542
5:114427938-114428650	5:115582850-115583562	5:98189870-98190631	5:116094487-116101834	2:129150454-129157611	6:112385135-112392351
5:114449574-114449785	5:115604449-115604660	5:98211617-98211828	5:116137410-116144419	2:129188751-129195820	x
7:27315710-27316490	7:25865229-25866009	7:27315710-27316490	7:57158928-57169840	x	3:99520876-99530859
7:80811340-80812054	7:81677947-81678661	x	x	11:12139249-12145059	3:137158373-137165344
7:119018647-119019408	7:120883617-120884378	7:117327055-117327818	7:116127440-116128201	13:70613353-70614227	3:158670031-158675988
7:125095615-125096399	7:126995440-126996220	7:123528656-123529436	7:122379167-122379969	13:76714580-76715328	3:164521606-164528889
13:78633216-78633978	13:78034364-78035126	13:60830048-60830810	13:79495266-79496031	5:105516008-105523568	17:58566647-58572935
13:100186663-100186733	13:99772916-99772986	13:82523858-82523928	13:101878590-101878660	5:127460778-12746084	17:80094843-8010162
14:53574468-53575226	14:52063696-52064454	14:33864565-33865323	14:53613221-53622798	1a:85103619-85104372	7:116144166-116150056
15:45839251-45839993	15:42696744-42697486	15:24303530-24304272	15:42001410-42002138	6:55113552-55114255	7:22728272-22734350
15:78531314-78532373	15:75828303-75829356	15:57975329-57976369	15:75816660-75817723	6:97797145-97798212	7:56712211- 56721682
17:74608050-74608803	17:75582200-75582806	5:6606848-6607601	17:66684744-66689032	14:92032349-92038770	16:74196820-74198756
18:47975521-47976284	18:46380751-46388713	18:48193528-48195657	18:62832726-62846974	4:29802680-29810316	x
18:63937324-63938112	18:62389950-62390723	18:64568234-64569016	18:79266131-79266915	4:13879305-13879701	18:60615570-60624170
X:49480900-49481607	X:49807850-49808558	X:50383089-50383796	X:50249996-50250703	X:42243207-42243895	X:48179044-48185277
Chromosome coordinates of human solitary HERV-W LTRs in the GRCh37/hg19 reference genome sequence are given in the first column. Chromosome coordinates of orthologous genome regions are given for each primate's reference genome sequence. Coordinates given in bold indicate a more complete ERV-W locus consisting of LTR–internal portions–LTR. Coordinates given in italics indicate ERV-W loci lacking …

## Sheet: Table S3
Table S3. ERV-W loci in non-human Catarrhini primates with HERV-W-like elements with lesser similarities to HERV-W
HUMAN	St a	COMPOSITION b	Chimp	Gorilla	Orang	Gibbon	Rhesus
1:47412274-47413748	+	HERV17	1:47319233-47320712	1:48563504-48564989	1:182883772-182885110	x	x
1:47595486-47596960	-	HERV17	1:47507094-47508583	1:48762353-48763600	x	x	x
2:180922439-180924977	+	HERV17	2B:184557730-184560322	2B:68131599-68134157	2b:70378703-70381263	22a:70206288-70208838	12:43412226-43415355
3:88935018-88936153	-	LTR17, HERV17	3:90518902-90520082	3:91061210-91062323	3:56060024-56061141	21:30570196-30571307	x
3:109693465-109693986	-	LTR17, HERV17	3:113292158-113292683	3:109243100-109243621	x	x	2:30136011-30136601
5:74600280-74602253	+	LTR17, HERV17	5:40246349-40248322	17:22481773-22483748	5:75467675-75469638	x	6:71906965-71913523
5:34062285-34064918	-	HERV17, HERVIP10F,	5:81115686-81118310	17:59317826-59318,681	5:35260,596-35261453	6:33094516-33097177	6:34661967-34663609
		LTR17
5:18742581-18746140	-	HERV17	5:96642151-96645792	Assembly gap	5:19527081-19530715	6:17903593-17906353	6:18906784-18910540
6:86683575-86685615	-	LTR12F, HERV17,	6:86562949-86564933	6:85991558-85993594	6:86876026-86878099	3:72763651-72765735	4:84026123-84028150
		HERV30
6:115319550-115323003	+	HERV17	6:116101700-116106563	6:115240966-115244473	6:117282305-117286633	3:102243303-102246147	4:151174946-151179630
6:166759559-166760142	-	HERV17	6:168227391-168228402	6:167692411-167692997	6:170015596-170016132°	3:153964493-153964928	4:165517503-165519944
					6:170026363-170026946°
7:9057073-9059465	+	HERV17	7:7581216-7583603	7:9096693-9098735	7:75998958-76001318	11:31271584-31273908	3:117908936-117911567
8:124422873-124424005	+	LTR17, HERV17	8:122082425-122083557	8:123166377-123167482	8:131091812-131093080	16:78319169-78320301	x
8:129390098-129394380	-	LTR12F, HERV17	8:127056725-127061561	8:128190281-128194304	8:136150893-136155139	16:83391362-83392698	8:133381887-133385160
9:29776755-29779436	-	HERV17	9:30136632-30139344	9:30316499-30319231	9:31880122-31883086	1a:71137929-71140557	15:48196069-48198624
10:99049848-99051021	+	LTR17, HERV17	10:96770118-96771283	10:110637802-110638975	x	3:37096811-37097976	x
11:18840552-18842462	-	HERV17	11:18604731-18606655	11:19066602-19068576	11:51298765-51303323	x	x
11:114217924-114220414	-	HERV17	11:112256075-112258622	11:112196590-112199115	11:111167151-111169570	15:20961640-20964130	14:115346686-115349361
12:14369478-14374042	+	LTR12F, HERV17	12:14489812-14495927	12:14360759-14365091	12:14657239-14661331	23:21219200-21224126	11:14483836-14488191
12:18220942-18223574	+	HERV17	12:18382860-18385470	12:18293700-18296333	12:18783066-18785637	23:17456743-17459320	11:18363379-18365928
14:38573435-38576501	+	HERV17	14:37075265-37078756	14:19443428-19446495	14:37874964-37878284	1a:112706086-112710236	7:100951196-100955957
15:51649330-51653005	+	LTR12F, HERV17	15:48582834-48586513	15:30245167-30247494	15:47955747-47959248	6:49161294-49164720	7:28486674-28491756
16:18124951-18125497	-	LTR17, HERV17	16:17959662-17960501	16:18736143-18736687	x	x	x
16:20656274-20658178	+	HERV17	16:20490450-20492229	16:21236747-21238710	16:20007845-20010152	2:89380068-89381930	20:19578770-19591430
18:1729227-1730327	-	LTR17, HERV17	18:14991994-14993087	18:1739593-1740701	18:30978591-30979682	4:61689388-61690488	18:13661678-13662432
19:24350451-24353078	-	HERV17	x	19:24402896-24405539	19:24304705-24307297	10:50846881-50849462	19:23526703-23527188
X:105794494-105796487	+	LTR17, HERV17	X:107003370-107004720	X:103861433-103863410	X:105490168-105492161	X:93999146-94000864	X:105707949-105709670
Y:19244538-19249067	-	LTR17, HERV17,	Y:19256482-19260910	-	-	-	-
		HERVH, HERVIP10FH
Y:19246861-19247702*	+	HERVIP10FH	Y:19257701-19258635	-	-	-	-
Y:16452374-16456884	-	LTR12F, LTR17,	Y:21952136-21956101	-	-	-
		HERV17, HERV30					-
Chromosome coordinates of human HERV-W LTRs in the GRCh37/hg19 reference genome sequence are given in the first column. a Strandedness and bRepeatmasker annotation of respective HERV regions are given in the following columns. Chromosome coordinates of orthologous genome regions are given for each primate's reference genome sequence. Apparent absence of an ERV-W sequence in the orthologous genome…

## Sheet: Table S4
Table S4. ERV-W loci in non-human Catarrhini primate genome sequences lacking an ortholog in the human reference genome sequence
ERV-W loci	Strand	Length	Type*	Orthologs in other primates
Chimpanzee
1:28472456-28472713	-	258	UN	x
12:54255388-54258420	-	3033	PG	x
19:10251447-10252008	-	562	UN	x
Gorilla
6:137848377-137848999	-	623	UN	x
9:99983329-99984432	+	1104	?	x
12:35692937-35695882	-	2946	PG	x
12:38035777-38041701a	+	5925	PV	x
17:59317825-59318777	+	953	PG	Orangutan 5:35260596-35261453b
Orangutan
5:29323056-29325960	+	2905	PG	Gibbon 6:27609950-27613887
				Rhesus 6:28927062-28930510
6:116136923-116139893	+	2971	PG	x
6:169988045-169988778	+	734	UN	x
10:6196575-6198307	+	1733	UN	x
12:55188568-55189227	+	660	UN	x
14:26833423-26836116	+	2694	PG	Gibbon 22a:36931444-36934101c
				Rhesus 7:90073203-90077221 c
14:26842121-26842940	+	820	PG	x
19:40880584-40883048	-	2465	PG	x
Gibbon
6:27609950-27613887	+	3418	PG	Orangutan 5:29323056-29325960
				Rhesus 6:28927062-28930510
11:57319215-57321839	-	2625	UN	x
20:58589539-58590163	+	625	UN	x
22a:36931444-36934101	-	2658	PG	Orangutan 14:26833423-26836116 Rhesus 7:90073203-90077221 c.
Rhesus
1:1038263-1047401	-	10491	PV	x
1:49193091-49198666	-	5576	PG	x
1:51518080-51521456	-	3377	UN	x
1:51551811-51557699 d	-	5889	UN	x
1:80552272-80559161	+	6990	PV	x
1:104855590-104856392	-	803	UN	x
1:136470672-136473027	-	2356	PG	x
1:200071013-200079914	-	8902	PV	x
2:78537-80690	+	2154	PV	x
2:23026824-23028023	-	1200	UN	x
2:45734713-45736546	-	1834	PG	x
2:56018048-56021863	-	3816	PV	x
2:79150722-79152714	-	1993	UN	x
2:81235387-81239098	-	3712	UN	x
2:89484049-89484553	+	505	UN	x
2:97124678-97133786	+	9109	PG	x
2:150753213-150760402	-	7190	PG	x
2:187806335-187807033	+	699	UN	x
3:79142677-79148871	-	6195	PG	x
3:113453986-113459310	+	5325	UN	x
3:134506376-134514022	-	7647	PG	x
3:147768123-147772294	-	4172	PG	x
4:4004556-4011519	-	7036	PG	x
4:128350042-128350560	+	519	UN	x
4:129174758-129176226	+	1469	UN	x
5:15752920-15759463	+	6544	PV	x
5:101699598-101700252	+	656	UN	x
5:138607909-138608458	+	550	UN	x
6:27115997-27119842e	+	3847	UN	x
6:28927062-28930510	+	3450	PG	Orangutan 5:29323056-2932596
				Gibbon 6:27609950-27613887
6:34074975-34080489	-	5516	PV	x
6:58804908-58808717	+	3810	PG	x
6:107032014-107035698	-	3685	UN	x
7:18098546-18100122	+	1577	PG	x
7:41800821-41803587	+	2767	UN	x
7:68361812-68362489	-	678	UN	x
7:90073202-90077221	+	4020	UN	Orangutan 14:26833423-26836116 Gibbon 22a:36931444-36934101 c
7:134568182-134575148	-	6967	PG	x
7:145163419-145164942	-	1524	PG	x
7:145174506-145180394	-	5890	PG	x
8:28503905-28505303	+	1400	UN	x
8:111644122-111647744	-	3623	PV	x
9:50627278-50628617	+	1340	PV	x
9:61574841-61579967e	-	5127	UN	x
9:76546813-76548675	+	1863	PG	x
9:84724356-84727832e	-	3468	UN	x
9:124054089-124056102	-	2014	UN	x
10:46065109-46066965	-	1857	PG	x
10:62702712-62705095	-	2384	PG	x
11:52843688-52850515	+	6829	UN	x
11:56735387-56742250	+	6864	PV	x
11:78399468-78405509	-	6042	PG	x
12:78740985-78746777	+	5793	PV	x
14:48154691-48162700	+	8010	PG	x
14:64349790-64351688	-	1899	UN	x
14:94472347-94480147	-	7801	PV	x
15:45730394-45737226	-	6833	PG	x
15:105345557-105352812	-	7256	PG	x
16:32790950-32796478	+	4718	PG	x
17:35362274-35367596	-	5323	PV	x
17:43147477-43151327e	-	3851	UN	x
17:70149164-70152579	-	3416	UN	x
X:75422858-75434413	-	11557	UN	x
X:75438492-75439743	-	1252	UN	x
X:85447809-85449859	-	2051	PG	x
X:85457714-85458989	-	1276	UN	x
X:146260510-146265185	-	4676	PV	x
X:146271192-146277072	-	5881	PV	x
Chromosome coordinates of ERV-W loci are given as chromosome:start-end positions with respect to each primate reference genome sequence. * ERV-W locus types are given as PV = provirus, PG = processed pseudogene, UN = undefined (see manuscript text). a A duplication of 12:38091016-38096940 (corresponds to 12q12c in homo). b Gibbon and Rhesus sequences showed a L1 insertion not present in Orango an…
